# Supplementary material for: Socio-cultural determinants of physical activity across the life course: a ‘Determinants of Diet and Physical Activity’ (DEDIPAC) umbrella systematic literature review
Source: Int J Behav Nutr Phys Act. 2017 Dec 20;14:173. doi: 10.1186/s12966-017-0627-3 (PMC5738775; doi:10.1186/s12966-017-0627-3)
Supplement: Supplementary file 1 — Search strategy and key words used for the literature research. Summarizes the search strategy applied in the MEDLINE, Web of Science, Scopus, and SPORTDiscus databases. (XLSX 9 kb) [file 12966_2017_627_MOESM1_ESM.xlsx]

## Sheet: Table S1
	Additional File 1. Search strategy and key words used for the literature research.
	Set	Search terms
	#1	“physical activit*” OR “physical exercise*” OR sport OR “motor activit*” OR “locomotor activit*” OR athletic* OR fitness OR “physical movement*” OR “ physical performance*” OR “aerobic exercise*” OR “physical effort*” OR “physical exertion*”
	#2	determinant OR determinants OR correlator OR correlators OR mediator OR mediators OR moderator OR moderators OR contributor OR contributors OR factor OR factors OR association OR modifier OR modifiers OR confounder OR confounders OR pattern OR patterns OR predictor*
	#3	demographic* OR motivation OR cognition OR emotion* OR attitude* OR “self-perception” OR “self-confidence” OR “self-efficacy” OR competence OR reward* OR success* OR challenge* OR knowledge OR belief* OR “personal trait*” OR “body image” OR satisfaction OR “time availability” OR “perceived environment” OR family OR peer* OR school* OR leader* OR coach* OR group* OR “climate” OR network* OR employ…
	#4	“systematic literature review” OR “meta-analysis”
	#1 to #4 were combined using the operator 'AND'
