# Supplementary material for: Socio-cultural determinants of physical activity across the life course: a ‘Determinants of Diet and Physical Activity’ (DEDIPAC) umbrella systematic literature review
Source: Int J Behav Nutr Phys Act. 2017 Dec 20;14:173. doi: 10.1186/s12966-017-0627-3 (PMC5738775; doi:10.1186/s12966-017-0627-3)
Supplement: Supplementary file 2 — Quality assessment of included systematic literature reviews using the AMSTAR checklist assessing eleven quality criteria. Summarizes the results of the methodological quality assessment of included systematic literature reviews based on a slightly modified version of the AMSTAR checklist [22, 23]. Criterion number 11 originally requires the conflict of interest statement in the SLR as well as in the primary studies; for this umbrella SLR the criterion was fulfilled, if the statement was provided in the SLR. *Criteria 1–11 were scored 0, when the criteria was not fulfilled, not applicable, or could not be answered based on the information provided by the systematic literature review, and 1, when the criteria was applicable for and fulfilled by the included systematic literature review. Sum quality score ranged from 0 to 11. **weak (sum quality score ranging from 0 to 3); moderate (sum quality score ranging from 4 to 7); strong (sum quality score ranging from 8 to 11). (XLSX 11 kb) [file 12966_2017_627_MOESM2_ESM.xlsx]

## Sheet: Table S2_Quality
Additional File 2. Quality assessment of included systematic literature reviews using the AMSTAR checklist assessing eleven quality criteria.
Author, Date [Ref]	1. Was an 'a priori' design provided?	2. Was there duplicate study selection and data extraction?	3. Was a comprehensive literature search performed?	4. Was the status of publication (i.e. grey literature) used as an inclusion criterion?	5. Was a list of studies (included and excluded) provided?	6. Were the characteristics of the included studies provided?	7. Was the scientific quality of the included studies assessed and documented?	8. Was the scientific quality of the included studies used appropriately in formulating conclusions?	9. Were the methods used to combine the findings of studies appropriate?	10. Was the likelihood of publication bias assessed?	11. Was the conflict of interest included?	Sum quality score*	Quality of the review**
Babakus WS, 2012 [28]	No	Yes	Yes	Yes	No	Yes	Yes	No	Yes	No	No	6	moderate
Beets MW, 2010 [29]	Yes	C.A.	Yes	N.A.	No	No	No	C.A.	Yes	N.A.	C.A.	3	weak
Coble JD, 2006 [30]	No	No	Yes	Yes	No	Yes	No	No	Yes	No	No	4	moderate
Craggs C, 2011 [31]	Yes	Yes	No	No	No	Yes	Yes	Yes	N.A.	No	Yes	6	moderate
De Craemer M, 2012 [32]	No	Yes	No	No	No	No	No	No	No	No	Yes	2	weak
Edwardson CL, 2010 [33]	Yes	C.A.	Yes	N.A.	No	No	No	Yes	Yes	N.A.	C.A.	4	moderate
Engberg E, 2012 [34]	No	Yes	Yes	No	Yes	Yes	No	No	No	No	Yes	5	moderate
Ferreira I, 2006 [35]	Yes	No	Yes	Yes	No	Yes	No	No	No	No	Yes	5	moderate
Gustafson SL, 2006 [36]	Yes	C.A.	Yes	N.A.	No	Yes	No	Yes	Yes	N.A.	Yes	6	moderate
Hinkley T, 2008 [37]	Yes	Yes	Yes	N.A.	No	No	No	No	N.A.	No	Yes	4	moderate
Maitland C, 2013 [38]	No	No	Yes	No	No	Yes	Yes	No	N.A.	No	No	3	weak
Maturo CC, 2013 [39]	No	C.A.	Yes	No	No	Yes	No	No	Yes	No	No	3	weak
Mitchell J, 2012 [40]	Yes	Yes	Yes	No	No	No	No	No	No	No	Yes	4	moderate
Olsen JM, 2013 [41]	Yes	No	Yes	No	No	Yes	Yes	No	N.A.	No	C.A.	4	moderate
Ridgers ND, 2012 [43]	No	C.A.	Yes	No	No	No	No	No	Yes	No	Yes	3	weak
Siddiqi Z, 2011 [44]	Yes	No	Yes	No	No	Yes	Yes	Yes	N.A.	No	Yes	6	moderate
Stanley RM, 2012 [46]	No	Yes	No	No	No	No	Yes	Yes	N.A.	No	Yes	4	moderate
Uijtdewillingen L, 2014 [47]	Yes	Yes	Yes	No	No	Yes	Yes	Yes	N.A.	N.A.	Yes	7	moderate
Van der Horst K, 2007 [48]	No	Yes	Yes	No	No	Yes	No	N.A.	N.A.	No	No	3	weak
Wendel-Vos W, 2007 [49]	No	Yes	Yes	No	No	Yes	No	No	No	No	Yes	4	moderate
C. A., Can't Answer; N. A., Not Applicable.
