# Supplementary material for: Socio-cultural determinants of physical activity across the life course: a ‘Determinants of Diet and Physical Activity’ (DEDIPAC) umbrella systematic literature review
Source: Int J Behav Nutr Phys Act. 2017 Dec 20;14:173. doi: 10.1186/s12966-017-0627-3 (PMC5738775; doi:10.1186/s12966-017-0627-3)
Supplement: Supplementary file 3 — Categorization of extracted potential socio-cultural determinants. Summarizes the potential socio-cultural determinants of physical activity (PA) as extracted from the 23 included reviews and as categorized for this umbrella systematic literature review. References indicate the reviews from where the potential socio-cultural determinants were extracted for youths and adults. (XLSX 16 kb) [file 12966_2017_627_MOESM3_ESM.xlsx]

## Sheet: Table S3_Categorization
Additional File 3. Categorization of extracted potential socio-cultural determinants.
		Children and/or Adolescents (age range or mean age ≤18)	Adults (age range or mean age >18 years)
Potential determinant	Determinant extracted	[Ref]	[Ref]
MICRO-ENVIRONMENT
A Home/Household
1. Family composition
- Marital status (living with partner, yes vs. no)	Parental marital status	[31]
	(Parental) Marital status, married/Being married	[32]	[41]
	Marriage/getting married/Remarriage		[34]
	Change from being single to having a partner/cohabiting relationship		[34]
	Starting a new close relationship		[34]
	Single parent/Single-parent family/Single-parent status*	[35, 36, 45, 48]
- Having siblings (number or yes vs. no)	Number of siblings/Siblings/Having siblings	[31]
	Siblings/Having siblings	[32]
- Having dogs (yes vs. no)	Dog ownership	[32, 35]
- Number of children in household (high vs. low; yes vs. no)	# household residents/children	[35]
	Presence of children in the household		[44]
	Number of children		[41]
- Family demands (yes vs. no)	Caretaking duties/Caregiver duties		[28, 41]
	Family and/or Childcare demands/responsibilities		[41, 44]
	Lack of childcare*		[44]
2. Significant others' health status (impaired vs. not impaired)
- Parental BMI/waist circumference	Parental weight status	[31]
	Parental overweight/obesity/BMI	[32]
	Parental waist circumference	[32]
- Maternal depression	Maternal depressive symptoms	[40]
3. Supportive behaviour from significant others (yes vs. no)
- Encouragement from significant others	Parent(al) support/Parental support for PA/Family support/Family support for PA	[31, 36, 40, 46, 48]
	Family social support	[31]
	Family social support (including encouragement and co-participation/viewing)	[38]
	Friend social support/Peer social support	[31]
	Friend support/Peer support	[46, 48]
	Transport(ation)	[33, 50]
	Help	[33]
	Support/Support for PA/Overall support	[33]
	Support (logistic) from parents (transports child to play, play with child, pay fees)	[35]
	Support/Influence	[42]
	Encourage(ment)	[29, 33, 35, 42, 50]
	Praise	[29, 50]
	Parental encouragements(/persuasion)/Encouragement from parents	[32, 37, 40]
	Parental discouragement(s)*	[32, 37, 40]
	Support/encouragement from sig. others (family, peers, teachers)	[35]
	Support/encouragement from parents	[35]
	Support/encouragement from friends	[35]
	Communication about PA (including positive messaging such as encouragement and social support)	[39]
	Motivation to participate		[28]
	Social support/Lack of social support*		[49] [41, 44]
	Perceived encouragement (including from friends and parents)	[43]
- Having a companion for PA (yes vs. no)	Performed activity with	[29]
	Parent(al) co-participation in PA	[31]
	Parental PA with child	[32]
	Involvement (Parents/mother/father doing PA with child)	[33]
	Exercise with parent	[47]
	Having a companion for PA		[49]
	(Parental) Co-activity	[50]
	Joint participation in PA	[39]
- Parental modeling	Parental role modeling/Parental modelling	[31, 32]
	Modeling (including parental PA, parental sedentary behaviour, and parental co-activity)	[42]
- Parental watching (presence, observation)	Watching(/supervision)	[29, 33, 50]
	Parent supervision/Supervision	[46]
4. Social norms (yes vs. no)
- Awareness of PA	Discuss importance/health benefits (of PA)	[29]
	Parental attitudes toward PA	[31]
	Peer attitudes	[31]
	Parental enjoyment of PA	[32, 40]
	Parental concern child not active	[32]
	Attitudes/beliefs (parents, mother or father attitudes about the importance of PA)	[33]
	Social norms (value/ enjoyment of PA of sig. others - parents, siblings, peers)	[35]
	Parent's perceived importance and value of PA	[40]
	Monitoring (the child's PA level)	[50]
- Physician advices	Doctor's advice		[44]
- Parental concern about the environment	Fear of safety	[40]
- Familial interaction and social influences	Familial interaction (+ family risk for obesity)	[32, 37]
	Family relationship index	[32]
	Family recreation	[32]
	Initiator of activities: children	[32]
	Prompts or request from child	[37]
	Family influences/Social influences	[46, 48]
5. Significant others' PA (high vs. low)	Parent/Parental PA/activity (level)	[31, 32, 33, 35, 36, 37, 40, 47, 48]
	Mother('s) PA/Father('s) PA	[33, 35]
	Sibling('s) PA/siblings activity	[31, 35]
	Friend('s) PA/Peer('s) PA	[31, 35]
	PA from significant others (parents, siblings, friends/other adults)/Significant others PA	[35]
	Family behaviour (parental PA)	[38]
	Having a physically active partner/friend		[44]
	Parental modelling/Mother modelling/Father modelling (perceived PA level)	[33]
	Parental modeling (= parental PA)	[50]
	Perceived parent activity	[47]
	Perceived PA habits of parents/peers	[46]
	Modeling of PA (friend's demonstrated and perceived PA)	[39]
6. Participation in organized sports (yes vs. no)	Participation in sports teams outside school	[31]
	Participation in/Member of organized sports	[32, 37, 43]
	Involvement in community PA organizations	[35]
	Structured/group exercise		[44]
7. Involvement of social contact (yes vs. no)	Social group subjective norm	[31]
	Group compositions: solitary/one-to-one with peer and no adult present/group without adult	[32]
	Belonging to groups		[49]
	Being part of a group/Able to meet social needs while exercising		[41]
	Prompts by other adults	[37]
	Social isolation*		[49]
	Frequency of social contact		[49]
	Quantity of social contact		[49]
B Educational Institutions
1. Supportive behaviour at school (yes vs. no)
- Encouragement at school	Teacher's attitude towards PA	[35]
	Support from teacher/coach	[35]
	School support	[35]
	Relationship with physical education teacher	[35]
- Teacher management (organization of activities)	Teacher management	[43]
- Teacher watching (presence, observation)	(Teacher) Supervision	[43, 46]
2. Teacher specific educational level (yes vs. no)	Teacher specific educational level	[35]
3. PA level at school (teacher PA, high vs. low)	Teacher's PA	[35]
	Main teacher's/coach PA	[35]
C Neighbourhood
1. Seeing people exercise (yes vs. no)	Social environment (knowing people exercising)		[30]
	Neighbourhood exercisers	[35]
	Seeing others exercising/Seeing people exercise		[49] [41]
2. Society composition (young society, yes vs. no)	Few children live nearby*	[32]
	% youth	[35]
3. Social inclusion and acculturation (yes vs. no)	Parents know many people in the neighbourhood	[32]
	Acculturation (language spoken at home; lifetime in the country; index)	[35]
	Acculturation (adolescent/parent born abroad; generation of residence in country)	[35]
	Lengths of residence in community	[35]
4. Neighbourhood satisfaction (yes vs. no)	Neighbourhood social disorder*	[35]
	Social disorganization*	[35]
	Social cohesion		[49]
	Safety from crime		[49]
MACRO-ENVIRONMENT
D City/Municipality/Region/Country
1. Cultural climate	Taking time out for PA is viewed as 'selfish'		[28]
	Women are (culturally) expected to perform domestic duties		[28]
	Concern of being stigmatized		[28]
	Perceiving being a role model for an active lifestyle for family and community		[44]
2. Religion	Fatalism (health is Allah's will)		[28]
	Education about Muslim faith		[28]
	Attendance religious services		[41]
	Need for church support		[41]
BMI, Body Mass Index; PA, Physical Activity.
*Results were inverted to meet direction of association of determinant.
italics: qualitative studies eligible; results are not included in this grading of the evidence
bold: determinants with probable evidence discussed in manuscript
