# Supplementary material for: Socio-cultural determinants of physical activity across the life course: a ‘Determinants of Diet and Physical Activity’ (DEDIPAC) umbrella systematic literature review
Source: Int J Behav Nutr Phys Act. 2017 Dec 20;14:173. doi: 10.1186/s12966-017-0627-3 (PMC5738775; doi:10.1186/s12966-017-0627-3)
Supplement: Supplementary file 4 — Number of reviews, eligible samples, cohorts, and associations for potential socio-cultural determinants of physical activity. Summarizes the number of reviews, eligible samples, and cohorts assessing a specific potential socio-cultural determinant of physical activity (PA) as well as the number of positive, negative, null, or inconclusive associations as extracted from the 23 included reviews. The evaluation of the importance of a potential determinant and the strength of the evidence [24, 25] were based on these results. (XLSX 19 kb) [file 12966_2017_627_MOESM4_ESM.xlsx]

## Sheet: Table S4_Evidence (%)
Additional File 4. Number of reviews, eligible samples, cohorts, and associations for potential socio-cultural determinants of physical activity.
	children (age range or mean age <12 years) (overall PA)								adolescents (age range or mean age ≥12 to ≤18 years) (overall PA)								children and adolescents (age range or mean age ≤18 years) (overall PA)								adults³ (age range or mean age >18 years) (overall PA)
potential determinant	reviews	eligible samples	cohorts	association*				evaluation of evidence according to [26. 27], modified	reviews	eligible samples	cohorts	association*				evaluation of evidence according to [26. 27], modified	reviews	eligible samples	cohorts	association*				evaluation of evidence according to [26. 27], modified	reviews	eligible samples	cohorts	association*				evaluation of evidence according to [26. 27], modified
	n	n	n	+, %	-, %	0, %	?, %		n	n	n	+, %	-, %	0, %	?, %		n	n	n	+, %	-, %	0, %	?, %		n	n	n	+, %	-, %	0, %	?, %
MICRO-ENVIRONMENT
A Home/Household
1. Family composition
- Marital status (living with partner, yes vs. no)	4	35	6	2.85714	11.4286	85.7143	0	-. Pe [31, 32, 35, 48]	1	24	1	8.33333	12.5	79.1667	0	-, Ls [35]	2	3	2	33.3333	0	66.6667	0	0, Ls [36, 45]	1	14	11	7.14286	64.2857	28.5714	0	0, Lnc [34]
- Having siblings (number or yes vs. no)	2	4	1	50	0	50	0	0, Lnc [31, 32]
- Having dogs (yes vs. no)	2	5	0	20	0	80	0	-, Lnc [32, 35]
- Number of children in household (high vs. low; yes vs. no)	1	11	0	0	0	100	0	--, Lnc [35]	1	11	0	0	0	100	0	--, Lnc [35]
- Family demands (yes vs. no)
2. Significant others' health status (impaired vs. not impaired)
- Parental BMI/waist circumference	2	5	1	0	20	80	0	-, Ls [31, 32]
- Maternal depression	1	1	1	0	100	0	0	++, Ls1 [40]
3. Supportive behaviour from significant others (yes vs. no)
- Encouragement from significant others	9	182	20	29.1209	0.549451	68.6813	1.64835	0, Ls [31-33, 35, 37, 38, 40, 46, 48]	5	221	8	53.3937	0.452489	46.1538	0	0, Lnc [31, 33, 35, 43, 48]	5	123	15	78	3.125	22	0	+, Pe2 [29, 36, 39, 42, 50]	1	31	1	58.0645	0	41.9355	0	0, Lnc [49]
- Having a companion for PA (yes vs. no)	3	39	3	43.5897	0	53.8462	2.5641	0, Lnc [31-33]	2	28	1	21.4286	0	78.5714	0	-, Ls [33, 47]	3	35	2	77.1429	0	22.8571	0	+, Pe2 [29, 39, 50]	1	11	0	72.7273	9.09091	18.1818	0	0, Lnc [49]
- Parental modeling	2	10	5	0	0	80	20	-, Pe [31, 32]									1	1	0	100	0	0	0	++, Lnc2 [42]
- Parental watching (presence, observation)	2	9	0	0	11.1111	88.8889	0	-, Lnc [33, 46]									2	8	0	50	0	50	0	0, Lnc [29, 50]
4. Social norms (yes vs. no)
- Awareness of PA	5	39	2	30.7692	2.5641	66.6667	0	0, Ls [31-33, 35, 40]	3	83	5	42.1687	0	57.8313	0	0, Lnc [31, 33, 35]	2	2	0	0	0	100	0	--, Lnc [29, 50]
- Physician advices
- Parental concern about the environment	1	3	0	0	100	0	0	++, Lnc1 [40]
- Familial interaction and social influences	3	10	0	60	0	40	0	0, Lnc [32, 37, 46]	1	15	1	66.6667	0	33.3333	0	0, Ls [48]
5. Significant others' PA (high vs. low)	10	313	26	41.5335	1.91693	55.5911	0.958466	0, Lnc [31-33, 35, 37, 38, 40, 46-48]	5	364	10	35.1648	0	64.8352	0	0, Lnc [31, 33, 35, 47, 48]	3	60	14	74	2	24	0	0, Ls [36, 39, 50]
6. Participation in organized sports (yes vs. no)	5	15	1	26.6667	0	73.3333	0	0, Ls [31, 32, 35, 37, 46]
7. Involvement of social contact (yes vs. no)	2	7	0	100	0	0	0	++, Lnc2 [32, 37]	1	2	2	0	0	100	0	--, Ls [31]									1	9	1	44.4444	11.1111	44.4444	0	0, Lnc [49]
B Educational Institutions
1. Supportive behaviour at school (yes vs. no)
- Encouragement at school	1	1	0	0	0	100	0	--, Lnc [35]	1	11	1	27.2727	0	72.7273	0	0, Ls [35]
- Teacher management (organization of activities)	1	2	0	0	0	100	0	--, Lnc [43]
- Teacher watching (presence, observation)	2	10	0	20	20	60	0	0, Lnc [43, 46]
2. Teacher specific educational level (yes vs. no)	1	2	0	100	0	0	0	++, Lnc2 [35]
3. PA level at school (teacher PA, high vs. low)	1	1	0	0	0	100	0	--, Lnc [35]	1	9	0	11.1111	0	88.8889	0	-, Lnc [35]
C Neighbourhood
1. Seeing people exercise (yes vs. no)									1	6	0	0	0	100	0	--, Lnc [35]									2	16	0	18.75	25	56.25	0	0, Lnc [30, 49]
2. Society composition (young society, yes vs. no)	1	2	0	100	0	0	0	++, Lnc2 [32]	1	2	0	0	0	100	0	--, Lnc [35]
3. Social inclusion and acculturation (yes vs. no)	2	15	2	33.3333	13.3333	53.3333	0	0, Lnc [32, 35]	1	6	1	33.3333	0	66.6667	0	0, Ls [35]
4. Neighbourhood satisfaction (yes vs. no)	1	1	0	100	0	0	0	++, Lnc2 [35]	1	1	0	0	0	100	0	--, Lnc [35]									1	26	0	7.69231	3.84615	88.4615	0	-, Lnc [49]
MACRO-ENVIRONMENT
D City/Municipality/Region/Country
1. Cultural climate
2. Religion
BMI, Body Mass Index; PA, Physical Activity.
Ce, Convincing evidence; Pe, Probable evidence; Ls, Limited, suggestive evidence; Lnc, Limited, non-conclusive evidence.
1, negative association; 2, positive association; 3, for quantitative studies
*reported association based on eligible samples: +, positive; -, negative; 0, no; ?, indecisive
bold: determinants with probable evidence discussed in manuscript
